# Supplementary material for: Dissecting the Role of Immune Checkpoint Regulation Patterns in Tumor Microenvironment and Prognosis of Gastric Cancer
Source: Front Genet. 2022 Apr 19;13:853648. doi: 10.3389/fgene.2022.853648 (PMC9061997; doi:10.3389/fgene.2022.853648)
Supplement: Supplementary file 1 [file Table1.XLSX]

## Sheet: Table S1
gene	Type	Function
ADORA2A	Receptor	Coinhibitory
BTLA	Receptor	Coinhibitory
CD160	Ligand	Coinhibitory
CD274	Ligand	Coinhibitory
CD276	Ligand	Coinhibitory
CD70	Ligand	Coinhibitory
CD80	Ligand	Coinhibitory
CD86	Ligand	Coinhibitory
CTLA4	Receptor	Coinhibitory
HAVCR2	Receptor	Coinhibitory
KIR3DL1	Receptor	Coinhibitory
LAG3	Receptor	Coinhibitory
LGALS9	Ligand	Coinhibitory
PDCD1	Receptor	Coinhibitory
PDCD1LG2	Ligand	Coinhibitory
TNFRSF14	Ligand	Coinhibitory
TNFSF14	Ligand	Coinhibitory
VSIR	Ligand	Coinhibitory
VTCN1	Ligand	Coinhibitory
CD27	Receptor	Costimulatory
CD28	Receptor	Costimulatory
CD40	Receptor	Costimulatory
CD40LG	Ligand	Costimulatory
ICOS	Receptor	Costimulatory
ICOSLG	Ligand	Costimulatory
TNFRSF18	Receptor	Costimulatory
TNFRSF4	Receptor	Costimulatory
TNFRSF9	Receptor	Costimulatory
TNFSF18	Ligand	Costimulatory
TNFSF4	Ligand	Costimulatory
TNFSF9	Ligand	Costimulatory

## Sheet: Table S2
A	B	Neither	A Not B	B Not A	Both	Log2 Odds Ratio	P-value	Q-value	Tendency
CD274	PDCD1LG2	367	3	1	22	>3	<0.001	<0.001	Co-occurrence
TNFRSF14	TNFRSF18	382	2	0	9	>3	<0.001	<0.001	Co-occurrence
TNFRSF18	TNFRSF4	380	0	4	9	>3	<0.001	<0.001	Co-occurrence
TNFRSF14	TNFRSF4	378	2	4	9	>3	<0.001	<0.001	Co-occurrence
CD28	CTLA4	381	1	4	7	>3	<0.001	<0.001	Co-occurrence
CD27	LAG3	384	2	1	6	>3	<0.001	<0.001	Co-occurrence
CD28	ICOS	379	1	6	7	>3	<0.001	<0.001	Co-occurrence
CTLA4	ICOS	376	4	6	7	>3	<0.001	<0.001	Co-occurrence
TNFSF18	TNFSF4	384	2	2	5	>3	<0.001	<0.001	Co-occurrence
CD70	TNFSF9	387	3	0	3	>3	<0.001	<0.001	Co-occurrence
TNFSF14	TNFSF9	387	3	0	3	>3	<0.001	<0.001	Co-occurrence
CD160	TNFSF4	376	10	3	4	>3	<0.001	0.001	Co-occurrence
CD70	TNFSF14	384	3	3	3	>3	<0.001	0.001	Co-occurrence
CD80	CD86	381	4	5	3	>3	<0.001	0.006	Co-occurrence
CD160	CD40	358	9	21	5	>3	0.001	0.034	Co-occurrence
CD160	TNFSF18	375	11	4	3	>3	0.001	0.034	Co-occurrence

## Sheet: Table S3
Accession number /Source	Platform	Number of patients	Stage	Sex	Histology	Survival data
GSE57303	Affymetrix Human Genome U133 Plus 2.0 Array	70	I/II:12 III/IV:58	Female:18 Male:52	Diffuse:35;Intestinal:20;Mixed:15	OS
GSE62254	Affymetrix Human Genome U133 Plus 2.0 Array	300	I/II:127 III/IV:173	Female:101 Male:199	Diffuse:135;Intestinal:146;Mixed:19	OS/RFS
GSE84437	Illumina HumanHT-12 V3.0 expression beadchip	433	NA	Female:137 Male:296	NA	OS
TCGA-STAD	Illumina RNAseq	347	I/II:154 III/IV:180	Female:123 Male:224	Diffuse:61;Intestinal:157;Mixed:117	OS

## Sheet: Table S4
id	HR	HR.95L	HR.95H	P-value	K-M
BTLA	0.815	0.687367	0.966333	0.0185696	0.000615949
CD160	0.618992	0.494956	0.774111	2.62179e-05	7.91094e-08
CD27	0.940434	0.862156	1.02582	0.166034	0.036982
CD274	0.778684	0.684685	0.885588	0.000138344	3.0855e-05
CD276	1.35501	1.16764	1.57244	6.30291e-05	2.34288e-05
CD28	0.96753	0.826113	1.13315	0.682219	0.0188293
CD40	1.0435	0.940968	1.15721	0.41971	0.00699908
CD40LG	1.05223	0.902103	1.22734	0.516855	0.00151894
CD70	0.924195	0.824613	1.0358	0.175342	0.13843
CD80	0.760129	0.636052	0.90841	0.00255755	0.000354664
CD86	0.967142	0.862718	1.08421	0.56657	0.15785
CTLA4	0.779128	0.685928	0.884992	0.000123269	2.46169e-07
HAVCR2	0.95184	0.85459	1.06016	0.369394	0.0443068
ICOS	0.803757	0.707982	0.912488	0.000739047	2.02048e-05
ICOSLG	0.753287	0.605663	0.936893	0.0109057	0.00482259
KIR3DL1	0.434446	0.280148	0.673727	0.00019596	1.59893e-05
LAG3	0.823035	0.750875	0.902129	3.18274e-05	3.85488e-06
LGALS9	0.817466	0.733476	0.911073	0.000268786	1.60518e-05
PDCD1	0.772112	0.679286	0.877623	7.5765e-05	0.000116378
PDCD1LG2	0.877303	0.755868	1.01825	0.0850561	0.00993588
TNFRSF14	0.751002	0.651008	0.866355	8.57246e-05	2.66038e-05
TNFRSF18	0.8406	0.732172	0.965084	0.0137259	0.00980077
TNFRSF4	0.873247	0.754358	1.01087	0.0695025	0.00970953
TNFRSF9	0.735691	0.626453	0.863978	0.000182008	2.04631e-05
TNFSF14	1.00563	0.894829	1.13014	0.924948	0.0786349
TNFSF18	1.08478	0.919959	1.27914	0.333133	0.0661648
TNFSF4	1.02209	0.910338	1.14756	0.711481	0.0754495
TNFSF9	0.898438	0.823996	0.979605	0.0152281	0.00223818
VTCN1	1.08298	0.999524	1.1734	0.051375	0.0101982

## Sheet: Table S5
Pathway identifier	Pathway name	P-value	FDR
R-HSA-1236977	Endosomal/Vacuolar pathway	1.11022e-16	1.35447e-14
R-HSA-877300	Interferon gamma signaling	1.11022e-16	1.35447e-14
R-HSA-198933	Immunoregulatory interactions between a Lymphoid and a non-Lymphoid cell	1.11022e-16	1.35447e-14
R-HSA-909733	Interferon alpha/beta signaling	1.11022e-16	1.35447e-14
R-HSA-983170	Antigen Presentation: Folding, assembly and peptide loading of class I MHC	1.11022e-16	1.35447e-14
R-HSA-1236974	ER-Phagosome pathway	1.11022e-16	1.35447e-14
R-HSA-983169	Class I MHC mediated antigen processing & presentation	1.11022e-16	1.35447e-14
R-HSA-1280218	Adaptive Immune System	1.11022e-16	1.35447e-14
R-HSA-913531	Interferon Signaling	1.11022e-16	1.35447e-14
R-HSA-1280215	Cytokine Signaling in Immune system	1.11022e-16	1.35447e-14
R-HSA-449147	Signaling by Interleukins	1.11022e-16	1.35447e-14
R-HSA-1236975	Antigen processing-Cross presentation	1.11022e-16	1.35447e-14
R-HSA-168256	Immune System	1.11022e-16	1.35447e-14
R-HSA-168249	Innate Immune System	1.11022e-16	1.35447e-14
R-HSA-6783783	Interleukin-10 signaling	4.44089e-16	5.06262e-14
R-HSA-6798695	Neutrophil degranulation	2.10942e-14	2.23599e-12
R-HSA-6785807	Interleukin-4 and Interleukin-13 signaling	4.42646e-13	4.42646e-11
R-HSA-380108	Chemokine receptors bind chemokines	1.54808e-11	1.47068e-09
R-HSA-451927	Interleukin-2 family signaling	2.91858e-11	2.62672e-09
R-HSA-5669034	TNFs bind their physiological receptors	9.07083e-09	7.71021e-07
R-HSA-5668541	TNFR2 non-canonical NF-kB pathway	2.25356e-08	1.82538e-06
R-HSA-8877330	RUNX1 and FOXP3 control the development of regulatory T lymphocytes (Tregs)	6.7584e-08	5.20397e-06
R-HSA-512988	Interleukin-3, Interleukin-5 and GM-CSF signaling	2.18693e-07	1.61833e-05
R-HSA-388841	Costimulation by the CD28 family	4.59353e-07	3.2614e-05
R-HSA-2172127	DAP12 interactions	2.09652e-06	0.000142563
R-HSA-202403	TCR signaling	2.87627e-06	0.000181842
R-HSA-202433	Generation of second messenger molecules	2.88638e-06	0.000181842
R-HSA-5676594	TNF receptor superfamily (TNFSF) members mediating non-canonical NF-kB pathway	3.31509e-06	0.000202221
R-HSA-1433557	Signaling by SCF-KIT	4.46007e-06	0.000258684
R-HSA-168898	Toll-like Receptor Cascades	5.08351e-06	0.00028976
R-HSA-9674555	Signaling by CSF3 (G-CSF)	8.8775e-06	0.000488263
R-HSA-9705462	Inactivation of CSF3 (G-CSF) signaling	1.04536e-05	0.000554041
R-HSA-168643	Nucleotide-binding domain, leucine rich repeat containing receptor (NLR) signaling pathways	1.43415e-05	0.000731417
R-HSA-8949275	RUNX3 Regulates Immune Response and Cell Migration	1.6161e-05	0.000808049
R-HSA-164952	The role of Nef in HIV-1 replication and disease pathogenesis	2.18038e-05	0.00100298
R-HSA-912526	Interleukin receptor SHC signaling	2.18038e-05	0.00100298
R-HSA-447115	Interleukin-12 family signaling	2.48203e-05	0.00111691
R-HSA-166016	Toll Like Receptor 4 (TLR4) Cascade	2.82853e-05	0.00121627
R-HSA-202427	Phosphorylation of CD3 and TCR zeta chains	4.23554e-05	0.00173657
R-HSA-389948	PD-1 signaling	4.23554e-05	0.00173657
R-HSA-9020958	Interleukin-21 signaling	5.76709e-05	0.00230683
R-HSA-8983432	Interleukin-15 signaling	7.35582e-05	0.00286877
R-HSA-8854691	Interleukin-20 family signaling	9.39303e-05	0.00356935
R-HSA-622312	Inflammasomes	0.000106325	0.00404036
R-HSA-391160	Signal regulatory protein family interactions	0.000175964	0.00651066
R-HSA-2424491	DAP12 signaling	0.000184319	0.0066355
R-HSA-8985947	Interleukin-9 signaling	0.000219543	0.007684
R-HSA-202430	Translocation of ZAP-70 to Immunological synapse	0.000238002	0.00780432
R-HSA-5602358	Diseases associated with the TLR signaling cascade	0.000238002	0.00780432
R-HSA-5260271	Diseases of Immune System	0.000238002	0.00780432
R-HSA-375276	Peptide ligand-binding receptors	0.000243885	0.00780432
R-HSA-416700	Other semaphorin interactions	0.000260638	0.00834041
R-HSA-8984722	Interleukin-35 Signalling	0.000397395	0.0121529
R-HSA-877312	Regulation of IFNG signaling	0.000397395	0.0121529
R-HSA-9020591	Interleukin-12 signaling	0.000405096	0.0121529
R-HSA-9024446	NR1H2 and NR1H3-mediated signaling	0.000470656	0.0139677
R-HSA-164944	Nef and signal transduction	0.000481644	0.0139677
R-HSA-9006335	Signaling by Erythropoietin	0.00050486	0.0141361
R-HSA-9706374	FLT3 signaling through SRC family kinases	0.000528233	0.0147905
R-HSA-1059683	Interleukin-6 signaling	0.000588423	0.0164759
R-HSA-9701898	STAT3 nuclear events downstream of ALK signaling	0.000847569	0.0228844
R-HSA-1433559	Regulation of KIT signaling	0.000847569	0.0228844
R-HSA-9020558	Interleukin-2 signaling	0.000903246	0.0234844
R-HSA-114604	GPVI-mediated activation cascade	0.000947379	0.0246319
R-HSA-9029569	NR1H3 & NR1H2 regulate gene expression linked to cholesterol transport and efflux	0.00100392	0.025098
R-HSA-9670439	Signaling by phosphorylated juxtamembrane, extracellular and kinase domain KIT mutants	0.00106411	0.0266028
R-HSA-9669938	Signaling by KIT in disease	0.00106411	0.0266028
R-HSA-844456	The NLRP3 inflammasome	0.00133768	0.0316452
R-HSA-449836	Other interleukin signaling	0.00133768	0.0316452
R-HSA-9020933	Interleukin-23 signaling	0.00134273	0.0316452
R-HSA-982772	Growth hormone receptor signaling	0.00137588	0.0316452
R-HSA-140534	Caspase activation via Death Receptors in the presence of ligand	0.00163762	0.0376653
R-HSA-1679131	Trafficking and processing of endosomal TLR	0.0019181	0.0441162
